# Supplementary material for: Experimental evolution reveals habitat-specific fitness dynamics among Wolbachia clades in Drosophila melanogaster
Source: Mol Ecol. 2014 Jan 29;23(4):802–14. doi: 10.1111/mec.12643 (PMC4260678; doi:10.1111/mec.12643)
Supplement: Supplementary file 2 — Supplementary Appendix S1 Appendix S2 Appendix S3 Appendix S4 Table S1 Details about the individual flies sequenced. Table S2 Details about the populations analysed with Pool-Seq. Table S3 Influence of temperature on mtDNA and Wolbachia coverage. Fig. S1 Cumulative coverage for clade-specific SNPs. Fig. S2 Phylogenetic relationship of Wolbachia and mtDNA haplotypes. [file mec0023-0802-sd2.txt]

Genome	Position	Reference	Clade_I_II_III	Clade_IV	Clade_V	Clade_VI	Private	Private_in_clade
Wolbachia	18552	A	A	A	A	G	G	Clade_VI
Wolbachia	19501	A	A	G	A	A	G	Clade_IV
Wolbachia	26870	G	G	G	G	A	A	Clade_VI
Wolbachia	36114	C	C	C	C	T	T	Clade_VI
Wolbachia	39135	A	A	A	A	C	C	Clade_VI
Wolbachia	43974	C	C	C	T	C	T	Clade_V
Wolbachia	45207	A	A	G	G	G	A	Clade_I_II_III
Wolbachia	45292	C	C	C	C	T	T	Clade_VI
Wolbachia	69287	A	A	A	A	G	G	Clade_VI
Wolbachia	79898	G	G	G	G	A	A	Clade_VI
Wolbachia	81204	G	G	G	A	G	A	Clade_V
Wolbachia	94012	T	T	T	C	T	C	Clade_V
Wolbachia	94633	T	T	T	G	T	G	Clade_V
Wolbachia	94978	T	T	T	T	C	C	Clade_VI
Wolbachia	130710	C	C	C	T	C	T	Clade_V
Wolbachia	132343	G	G	G	A	G	A	Clade_V
Wolbachia	151274	T	T	T	T	A	A	Clade_VI
Wolbachia	163082	C	C	C	T	C	T	Clade_V
Wolbachia	164590	T	T	G	G	G	T	Clade_I_II_III
Wolbachia	199259	G	G	A	G	G	A	Clade_IV
Wolbachia	201745	T	T	T	C	T	C	Clade_V
Wolbachia	203561	C	C	C	C	T	T	Clade_VI
Wolbachia	204413	T	T	C	C	C	T	Clade_I_II_III
Wolbachia	237268	A	A	A	G	A	G	Clade_V
Wolbachia	265511	C	C	T	C	C	T	Clade_IV
Wolbachia	266252	C	C	C	T	C	T	Clade_V
Wolbachia	270910	T	T	T	G	T	G	Clade_V
Wolbachia	273138	A	A	A	A	G	G	Clade_VI
Wolbachia	287099	G	G	G	G	A	A	Clade_VI
Wolbachia	301562	A	A	A	G	A	G	Clade_V
Wolbachia	315603	C	C	C	T	C	T	Clade_V
Wolbachia	346902	G	G	A	A	A	G	Clade_I_II_III
Wolbachia	347096	C	C	C	C	T	T	Clade_VI
Wolbachia	357857	G	G	G	A	G	A	Clade_V
Wolbachia	381187	T	T	T	T	C	C	Clade_VI
Wolbachia	409057	A	A	A	A	G	G	Clade_VI
Wolbachia	414527	G	G	G	G	A	A	Clade_VI
Wolbachia	419061	C	C	C	T	C	T	Clade_V
Wolbachia	422650	C	C	T	C	C	T	Clade_IV
Wolbachia	438970	G	G	G	A	G	A	Clade_V
Wolbachia	449370	A	A	A	A	G	G	Clade_VI
Wolbachia	452129	C	C	C	C	T	T	Clade_VI
Wolbachia	452488	C	C	C	A	C	A	Clade_V
Wolbachia	479519	A	A	G	A	A	G	Clade_IV
Wolbachia	489480	C	C	T	C	C	T	Clade_IV
Wolbachia	491550	G	G	A	G	G	A	Clade_IV
Wolbachia	493623	C	C	C	T	C	T	Clade_V
Wolbachia	547769	C	C	C	C	T	T	Clade_VI
Wolbachia	553855	G	G	A	G	G	A	Clade_IV
Wolbachia	585252	G	G	G	C	G	C	Clade_V
Wolbachia	587192	G	G	G	G	T	T	Clade_VI
Wolbachia	588436	T	T	T	T	C	C	Clade_VI
Wolbachia	628654	G	G	G	G	T	T	Clade_VI
Wolbachia	629339	T	T	C	C	C	T	Clade_I_II_III
Wolbachia	650962	C	C	C	C	T	T	Clade_VI
Wolbachia	654265	T	T	C	C	C	T	Clade_I_II_III
Wolbachia	655839	G	G	A	A	A	G	Clade_I_II_III
Wolbachia	657244	T	T	T	C	T	C	Clade_V
Wolbachia	659208	G	G	G	A	G	A	Clade_V
Wolbachia	675549	G	G	G	A	G	A	Clade_V
Wolbachia	688376	C	C	C	T	C	T	Clade_V
Wolbachia	728880	T	T	T	T	C	C	Clade_VI
Wolbachia	758551	T	T	C	T	T	C	Clade_IV
Wolbachia	771939	G	G	G	G	A	A	Clade_VI
Wolbachia	781622	A	A	G	G	G	A	Clade_I_II_III
Wolbachia	782436	A	A	G	G	G	A	Clade_I_II_III
Wolbachia	792762	C	C	C	G	C	G	Clade_V
Wolbachia	802254	A	A	G	G	G	A	Clade_I_II_III
Wolbachia	803009	G	G	A	A	A	G	Clade_I_II_III
Wolbachia	806911	C	C	C	A	C	A	Clade_V
Wolbachia	811613	G	G	G	G	A	A	Clade_VI
Wolbachia	838894	A	A	A	A	G	G	Clade_VI
Wolbachia	864943	C	C	C	C	A	A	Clade_VI
Wolbachia	872208	G	G	G	G	A	A	Clade_VI
Wolbachia	889384	G	G	G	G	A	A	Clade_VI
Wolbachia	921741	G	G	C	G	G	C	Clade_IV
Wolbachia	929167	T	T	T	C	T	C	Clade_V
Wolbachia	938848	T	T	C	T	T	C	Clade_IV
Wolbachia	949888	G	G	G	G	A	A	Clade_VI
Wolbachia	973795	T	T	C	T	T	C	Clade_IV
Wolbachia	989918	C	C	C	C	G	G	Clade_VI
Wolbachia	1023898	C	C	C	T	C	T	Clade_V
Wolbachia	1024202	A	A	A	A	G	G	Clade_VI
Wolbachia	1027577	T	T	C	C	C	T	Clade_I_II_III
Wolbachia	1031922	G	G	A	A	A	G	Clade_I_II_III
Wolbachia	1046613	C	C	T	T	T	C	Clade_I_II_III
Wolbachia	1048715	G	G	G	A	G	A	Clade_V
Wolbachia	1054640	C	C	C	T	C	T	Clade_V
Wolbachia	1071001	A	A	G	A	A	G	Clade_IV
Wolbachia	1091840	T	T	T	A	T	A	Clade_V
Wolbachia	1091841	A	A	A	T	A	T	Clade_V
Wolbachia	1091842	G	G	G	C	G	C	Clade_V
Wolbachia	1091844	A	A	A	C	A	C	Clade_V
Wolbachia	1107862	T	T	C	C	C	T	Clade_I_II_III
Wolbachia	1125117	T	T	C	C	C	T	Clade_I_II_III
Wolbachia	1126107	G	G	G	G	A	A	Clade_VI
Wolbachia	1138214	C	C	T	C	C	T	Clade_IV
Wolbachia	1141015	A	A	A	G	A	G	Clade_V
Wolbachia	1141016	C	C	C	T	C	T	Clade_V
Wolbachia	1141018	C	C	C	T	C	T	Clade_V
Wolbachia	1145254	T	T	C	C	C	T	Clade_I_II_III
Wolbachia	1147604	G	G	G	G	C	C	Clade_VI
Wolbachia	1154396	T	T	T	C	T	C	Clade_V
Wolbachia	1181178	A	A	A	G	A	G	Clade_V
Wolbachia	1182172	G	G	G	C	G	C	Clade_V
Wolbachia	1185021	G	G	G	G	A	A	Clade_VI
Wolbachia	1189872	C	C	C	A	C	A	Clade_V
Wolbachia	1212319	G	G	T	T	T	G	Clade_I_II_III
Wolbachia	1217973	G	G	G	G	A	A	Clade_VI
Wolbachia	1220566	A	A	A	A	G	G	Clade_VI
Wolbachia	1220989	A	A	A	A	G	G	Clade_VI
Wolbachia	1237828	A	A	G	A	A	G	Clade_IV
Wolbachia	1239400	A	A	G	A	A	G	Clade_IV
Wolbachia	1247609	A	A	A	A	G	G	Clade_VI
mtDNA	2964	A	A	G	G	G	A	Clade_I_II_III
mtDNA	4762	T	T	C	C	C	T	Clade_I_II_III
mtDNA	11266	T	T	C	C	C	T	Clade_I_II_III
mtDNA	5347	T	T	C	C	C	T	Clade_I_II_III
mtDNA	7396	T	T	A	T	T	A	Clade_IV
mtDNA	8868	T	T	C	T	T	C	Clade_IV
mtDNA	10189	C	C	T	C	C	T	Clade_IV
mtDNA	989	A	A	A	G	A	G	Clade_V
mtDNA	3706	G	G	G	A	G	A	Clade_V
mtDNA	4691	T	T	T	C	T	C	Clade_V
mtDNA	5182	C	C	C	T	C	T	Clade_V
mtDNA	5416	C	C	C	T	C	T	Clade_V
mtDNA	6905	C	C	C	T	C	T	Clade_V
mtDNA	8315	C	C	C	T	C	T	Clade_V
mtDNA	10726	T	T	T	C	T	C	Clade_V
mtDNA	10756	C	C	C	T	C	T	Clade_V
mtDNA	10822	T	T	T	C	T	C	Clade_V
mtDNA	11252	G	G	G	A	G	A	Clade_V
mtDNA	11733	A	A	A	G	A	G	Clade_V
mtDNA	6626	A	A	A	A	T	T	Clade_VI
mtDNA	7181	A	A	A	A	G	G	Clade_VI
mtDNA	1068	C	C	C	C	A	A	Clade_VI
mtDNA	1861	C	C	C	C	T	T	Clade_VI
mtDNA	1929	A	A	A	A	G	G	Clade_VI
mtDNA	2160	C	C	C	C	T	T	Clade_VI
mtDNA	9045	A	A	A	A	T	T	Clade_VI
mtDNA	9991	T	T	T	T	C	C	Clade_VI
mtDNA	11561	C	C	C	C	T	T	Clade_VI
mtDNA	12092	T	T	T	T	C	C	Clade_VI
