# Supplementary material for: Experimental evolution reveals habitat-specific fitness dynamics among Wolbachia clades in Drosophila melanogaster
Source: Mol Ecol. 2014 Jan 29;23(4):802–14. doi: 10.1111/mec.12643 (PMC4260678; doi:10.1111/mec.12643)
Supplement: Supplementary file 3 — Supplementary Appendix S1 Appendix S2 Appendix S3 Appendix S4 Table S1 Details about the individual flies sequenced. Table S2 Details about the populations analysed with Pool-Seq. Table S3 Influence of temperature on mtDNA and Wolbachia coverage. Fig. S1 Cumulative coverage for clade-specific SNPs. Fig. S2 Phylogenetic relationship of Wolbachia and mtDNA haplotypes. [file mec0023-0802-sd3.txt]

Wolbachia											
replicate_hot	median_frequency_hot	clade_hot	generation_hot	replicate_cold	median_frequency_cold	clade_cold	generation_cold	replicate_reverse	median_frequency_reverse	clade_reverse	generation_reverse
wBPa.txt	0.2	clade_I_II_III	0	wBPa.txt	0.2	clade_I_II_III	0	wH37a.txt	0.18	clade_I_II_III	37
wBPb.txt	0.19	clade_I_II_III	0	wBPb.txt	0.19	clade_I_II_III	0	wH37b.txt	0.25	clade_I_II_III	37
wBPc.txt	0.17	clade_I_II_III	0	wBPc.txt	0.17	clade_I_II_III	0	wH37c.txt	0.08	clade_I_II_III	37
wBPa.txt	0	clade_IV	0	wBPa.txt	0	clade_IV	0	wH37a.txt	0	clade_IV	37
wBPb.txt	0	clade_IV	0	wBPb.txt	0	clade_IV	0	wH37b.txt	0	clade_IV	37
wBPc.txt	0	clade_IV	0	wBPc.txt	0	clade_IV	0	wH37c.txt	0	clade_IV	37
wBPa.txt	0.24	clade_V	0	wBPa.txt	0.24	clade_V	0	wH37a.txt	0.16	clade_V	37
wBPb.txt	0.22	clade_V	0	wBPb.txt	0.22	clade_V	0	wH37b.txt	0.24	clade_V	37
wBPc.txt	0.28	clade_V	0	wBPc.txt	0.28	clade_V	0	wH37c.txt	0.28	clade_V	37
wBPa.txt	0.56	clade_VI	0	wBPa.txt	0.56	clade_VI	0	wH37a.txt	0.67	clade_VI	37
wBPb.txt	0.52	clade_VI	0	wBPb.txt	0.52	clade_VI	0	wH37b.txt	0.52	clade_VI	37
wBPc.txt	0.58	clade_VI	0	wBPc.txt	0.58	clade_VI	0	wH37c.txt	0.64	clade_VI	37
wH15b.txt	0.09	clade_I_II_III	15	wC15d.txt	0.04	clade_I_II_III	15	wHCa.txt	0.06	clade_I_II_III	57
wH15c.txt	0.04	clade_I_II_III	15	wC15a.txt	0	clade_I_II_III	15	wHCb.txt	0.12	clade_I_II_III	57
wH23a.txt	0.19	clade_I_II_III	23	wC15b.txt	0	clade_I_II_III	15	wHCc.txt	0	clade_I_II_III	57
wH15b.txt	0	clade_IV	15	wC15c	0	clade_I_II_III	15	wHCa.txt	0	clade_IV	57
wH15c.txt	0	clade_IV	15	wC15d.txt	0	clade_IV	15	wHCb.txt	0	clade_IV	57
wH23a.txt	0	clade_IV	23	wC15a.txt	0	clade_IV	15	wHCc.txt	0	clade_IV	57
wH15b.txt	0.34	clade_V	15	wC15b.txt	0	clade_IV	15	wHCa.txt	0.36	clade_V	57
wH15c.txt	0.32	clade_V	15	wC15c	0	clade_IV	15	wHCb.txt	0.46	clade_V	57
wH23a.txt	0.22	clade_V	23	wC15d.txt	0.9	clade_V	15	wHCc.txt	0.64	clade_V	57
wH15b.txt	0.6	clade_VI	15	wC15a.txt	0.7	clade_V	15	wHCa.txt	0.58	clade_VI	57
wH15c.txt	0.66	clade_VI	15	wC15b.txt	0.78	clade_V	15	wHCb.txt	0.42	clade_VI	57
wH23a.txt	0.59	clade_VI	23	wC15c	0.857	clade_V	15	wHCc.txt	0.36	clade_VI	57
wH37a.txt	0.18	clade_I_II_III	37	wC15d.txt	0.06	clade_VI	15				
wH37b.txt	0.25	clade_I_II_III	37	wC15a.txt	0.34	clade_VI	15				
wH37c.txt	0.08	clade_I_II_III	37	wC15b.txt	0.21	clade_VI	15				
wH37a.txt	0	clade_IV	37	wC15c	0.125	clade_VI	15				
wH37b.txt	0	clade_IV	37								
wH37c.txt	0	clade_IV	37								
wH37a.txt	0.16	clade_V	37								
wH37b.txt	0.24	clade_V	37								
wH37c.txt	0.28	clade_V	37								
wH37a.txt	0.67	clade_VI	37								
wH37b.txt	0.52	clade_VI	37								
wH37c.txt	0.64	clade_VI	37								
											
											
											
mtDNA											
replicate_hot	median_frequency_hot	clade_hot	generation_hot	replicate_cold	median_frequency_cold	clade_cold	generation_cold	replicate_reverse	median_frequency_reverse	clade_reverse	generation_reverse
mtBPa.txt	0.395	Clade_I_II_III	0	mtBPa.txt	0.395	Clade_I_II_III	0	mtH37a.txt	0.23	Clade_I_II_III	37
mtBPb.txt	0.22	Clade_I_II_III	0	mtBPb.txt	0.22	Clade_I_II_III	0	mtH37b.txt	0.305	Clade_I_II_III	37
mtBPc.txt	0.35	Clade_I_II_III	0	mtBPc.txt	0.35	Clade_I_II_III	0	mtH37c.txt	0.085	Clade_I_II_III	37
mtBPa.txt	0	Clade_IV	0	mtBPa.txt	0	Clade_IV	0	mtH37a.txt	0	Clade_IV	37
mtBPb.txt	0	Clade_IV	0	mtBPb.txt	0	Clade_IV	0	mtH37b.txt	0	Clade_IV	37
mtBPc.txt	0	Clade_IV	0	mtBPc.txt	0	Clade_IV	0	mtH37c.txt	0	Clade_IV	37
mtBPa.txt	0.335	Clade_V	0	mtBPa.txt	0.335	Clade_V	0	mtH37a.txt	0.245	Clade_V	37
mtBPb.txt	0.39	Clade_V	0	mtBPb.txt	0.39	Clade_V	0	mtH37b.txt	0.3	Clade_V	37
mtBPc.txt	0.36	Clade_V	0	mtBPc.txt	0.36	Clade_V	0	mtH37c.txt	0.37	Clade_V	37
mtBPa.txt	0.25	Clade_VI	0	mtBPa.txt	0.25	Clade_VI	0	mtH37a.txt	0.49	Clade_VI	37
mtBPb.txt	0.385	Clade_VI	0	mtBPb.txt	0.385	Clade_VI	0	mtH37b.txt	0.41	Clade_VI	37
mtBPc.txt	0.25	Clade_VI	0	mtBPc.txt	0.25	Clade_VI	0	mtH37c.txt	0.5	Clade_VI	37
mtH23a.txt	0.205	Clade_I_II_III	23	mtC15d.txt	0.155	Clade_I_II_III	15	mtHC57a.txt	0.115	Clade_I_II_III	57
mtH15b.txt	0.125	Clade_I_II_III	15	mtC15a.txt	0.11	Clade_I_II_III	15	mtHC57b.txt	0.245	Clade_I_II_III	57
mtH15c.txt	0.1	Clade_I_II_III	15	mtC15b.txt	0	Clade_I_II_III	15	mtHC57c.txt	0	Clade_I_II_III	57
mtH23a.txt	0	Clade_IV	23	mtC15c.txt	0.415	Clade_I_II_III	15	mtHC57a.txt	0	Clade_IV	57
mtH15b.txt	0	Clade_IV	15	mtC15d.txt	0	Clade_IV	15	mtHC57b.txt	0	Clade_IV	57
mtH15c.txt	0	Clade_IV	15	mtC15a.txt	0	Clade_IV	15	mtHC57c.txt	0	Clade_IV	57
mtH23a.txt	0.3	Clade_V	23	mtC15b.txt	0	Clade_IV	15	mtHC57a.txt	0.385	Clade_V	57
mtH15b.txt	0.4	Clade_V	15	mtC15c.txt	0	Clade_IV	15	mtHC57b.txt	0.4	Clade_V	57
mtH15c.txt	0.38	Clade_V	15	mtC15d.txt	0.675	Clade_V	15	mtHC57c.txt	0.63	Clade_V	57
mtH23a.txt	0.44	Clade_VI	23	mtC15a.txt	0.47	Clade_V	15	mtHC57a.txt	0.555	Clade_VI	57
mtH15b.txt	0.44	Clade_VI	15	mtC15b.txt	0.755	Clade_V	15	mtHC57b.txt	0.32	Clade_VI	57
mtH15c.txt	0.55	Clade_VI	15	mtC15c.txt	0.51	Clade_V	15	mtHC57c.txt	0.33	Clade_VI	57
mtH37a.txt	0.23	Clade_I_II_III	37	mtC15d.txt	0.115	Clade_VI	15				
mtH37b.txt	0.305	Clade_I_II_III	37	mtC15a.txt	0.475	Clade_VI	15				
mtH37c.txt	0.085	Clade_I_II_III	37	mtC15b.txt	0.23	Clade_VI	15				
mtH37a.txt	0	Clade_IV	37	mtC15c.txt	0.09	Clade_VI	15				
mtH37b.txt	0	Clade_IV	37								
mtH37c.txt	0	Clade_IV	37								
mtH37a.txt	0.245	Clade_V	37								
mtH37b.txt	0.3	Clade_V	37								
mtH37c.txt	0.37	Clade_V	37								
mtH37a.txt	0.49	Clade_VI	37								
mtH37b.txt	0.41	Clade_VI	37								
mtH37c.txt	0.5	Clade_VI	37								
